# Supplementary material for: xCT (SLC7A11) expression confers intrinsic resistance to physical plasma treatment in tumor cells
Source: Redox Biol. 2020 Jan 3;30:101423. doi: 10.1016/j.redox.2019.101423 (PMC6957833; doi:10.1016/j.redox.2019.101423)
Supplement: Multimedia component 2 [file mmc2.xml]

<?xml version="1.0" encoding="UTF-8" standalone="no"?><data:data><datasets><author>sander.bekeschus@inp-greifswald.de</author><type>0</type><dataset><value>1</value><reason>Data will be made available on request</reason><comments/></dataset></datasets></data:data>
